# Supplementary material for: Genome-Wide Association Study Reveals Growth-Related SNPs and Candidate Genes in Largemouth Bass (Micropterus salmoides) Adapted to Hypertonic Environments
Source: Int J Mol Sci. 2025 Feb 20;26(5):1834. doi: 10.3390/ijms26051834 (PMC11899790; doi:10.3390/ijms26051834)
Supplement: Supplementary file 1 [file ijms-26-01834-s001.zip]

Archive with 7 entries (7 files):
- Supplementary Material-Figures.pdf
- Table S1.pdf
- Table S2.xlsx
- Table S3.xlsx
- Table S4.pdf
- Table S5.pdf
- Table S6.xlsx
