# Supplementary material for: Genome-Wide Association Study Reveals Growth-Related SNPs and Candidate Genes in Largemouth Bass (Micropterus salmoides) Adapted to Hypertonic Environments
Source: Int J Mol Sci. 2025 Feb 20;26(5):1834. doi: 10.3390/ijms26051834 (PMC11899790; doi:10.3390/ijms26051834)
Supplement: Supplementary file 1 [file ijms-26-01834-s001.zip › Table S2.xlsx]

## Sheet: Sheet1
Table S2 SNP sequences for genotyping
SNP	Sequence
16:3984271	GTGTTCCATGATCTGAACAGATTCATCGACCACATCCAGAGAGAGAGGGGTCACGGTTTTGGTCAGGACAGCTGTGGTGCCGGGCTTATATCTGTACTGCCCCTCTCTGAAAAAAAAAGGCAGACACAGAAATGACAGGAGACATTAATCTCTATTCATGAGATATTATTGCTACTCTGAAGGTACTCTAAGTGCCATAG
16:4120214	AATGAACAAATTAAACATTTAAATAAAAACAAGAGGATCAAAATTGGAAATGTATTTAGTGAGAAATGGAAGCCAAGAGGAATTTCAACACTTAGCAGCACTGCAGCATTAAACACTTACACTTACACTTATTGGTCGAGTATTCGCGGGAAGTATATCAGTCACCACTTTTAAAAATCTGCAGCTGCAAACCAGTTTGT
