# Supplementary material for: Genome-Wide Association Study Reveals Growth-Related SNPs and Candidate Genes in Largemouth Bass (Micropterus salmoides) Adapted to Hypertonic Environments
Source: Int J Mol Sci. 2025 Feb 20;26(5):1834. doi: 10.3390/ijms26051834 (PMC11899790; doi:10.3390/ijms26051834)
Supplement: Supplementary file 1 [file ijms-26-01834-s001.zip › Table S3.xlsx]

## Sheet: Sheet1
Table S3 Summary of whole genome resequencing data from 200 Micropterus salmoides
Sample	Reads Num	HQ Reads	HQ Reads(%)	GC(%)	Q30(%)	Mapped reads	Mapping rate
M1	34941616	34004128	97.32	41.69	96.42	33952654	0.9985
M2	36490130	35599094	97.56	41.8	96.29	35538357	0.9983
M3	39734148	38681008	97.35	41.64	96.51	38616503	0.9983
M4	36486006	35596214	97.56	41.59	96.66	35537252	0.9983
M5	36019184	35014530	97.21	41.82	96.34	34956035	0.9983
M6	39394070	38396224	97.47	41.68	96.59	38310572	0.9978
M7	39370116	38350834	97.41	41.69	96.59	38289278	0.9984
M8	35828744	34886176	97.37	42.17	96.51	34837802	0.9986
M9	39670558	38642662	97.41	41.84	96.61	38585853	0.9985
M10	35606156	34761336	97.63	41.76	96.81	34713315	0.9986
M11	37383966	36395546	97.36	41.81	96.61	36339219	0.9985
M12	42867170	41867422	97.67	41.85	96.84	41809762	0.9986
M13	35031748	34093876	97.32	41.71	96.44	34041622	0.9985
M14	36650494	35867704	97.86	41.74	96.65	35810414	0.9984
M15	44438112	43171176	97.15	41.82	96.34	43090043	0.9981
M16	44321988	43196260	97.46	41.78	96.57	43124415	0.9983
M17	40165610	39129290	97.42	41.64	96.55	39066356	0.9984
M18	35271338	34367234	97.44	41.55	96.54	34318631	0.9986
M19	37853818	36934888	97.57	41.5	96.6	36869190	0.9982
M20	37995638	37108098	97.66	41.74	96.82	37060946	0.9987
M21	32656250	31738070	97.19	41.75	96.35	31678728	0.9981
M22	37520188	36567670	97.46	41.64	96.57	36510770	0.9984
M23	39035774	38038630	97.45	41.72	96.54	37987467	0.9987
M24	34050210	33167230	97.41	41.77	96.55	33115242	0.9984
M25	36363440	35295142	97.06	41.94	96.37	35229593	0.9981
M26	42130214	40928598	97.15	41.83	96.41	40865136	0.9984
M27	37978524	37009798	97.45	41.66	96.53	36955463	0.9985
M28	40537674	39446346	97.31	41.62	96.47	39371356	0.9981
M29	36724820	35777272	97.42	41.62	96.54	35721417	0.9984
M30	40378476	39372868	97.51	41.64	96.62	39316374	0.9986
M31	40955428	39871596	97.35	41.73	96.49	39809170	0.9984
M32	36030490	35054032	97.29	41.63	96.43	34996971	0.9984
M33	34719324	33777092	97.29	41.95	96.46	33735004	0.9988
M34	35447648	34433708	97.14	41.92	96.39	34375193	0.9983
M35	37830696	36852446	97.41	41.75	96.59	36783632	0.9981
M36	43599074	42411320	97.28	41.97	96.52	42342834	0.9984
M37	38904708	37828756	97.23	41.81	96.42	37751250	0.998
M38	44264494	42979288	97.1	41.64	96.26	42900078	0.9982
M39	42677232	41612130	97.5	41.64	96.61	41537973	0.9982
M40	35759886	34760692	97.21	41.77	96.38	34685446	0.9978
M41	40862354	39757040	97.3	41.83	96.45	39678776	0.998
M42	38392940	37295830	97.14	41.73	96.4	37205587	0.9976
M43	42307438	41235530	97.47	41.66	96.57	41160455	0.9982
M44	33477866	32622050	97.44	41.63	96.53	32572920	0.9985
M45	31517954	30561824	96.97	41.94	96.26	30512245	0.9984
M46	41593140	40554506	97.5	41.57	96.57	40496106	0.9986
M47	35568016	34610944	97.31	41.82	96.48	34542824	0.998
M48	44659094	43388110	97.15	41.9	96.45	43309686	0.9982
M49	42000216	40843340	97.25	41.69	96.37	40782927	0.9985
M50	43487434	42310644	97.29	41.69	96.39	42234292	0.9982
M51	40413312	39330162	97.32	41.66	96.39	39250326	0.998
M52	33096994	32220012	97.35	41.76	96.51	32144594	0.9977
M53	36366334	35407804	97.36	41.61	96.43	35339946	0.9981
M54	34358568	33529296	97.59	41.48	96.63	33465843	0.9981
M55	35461124	34568842	97.48	41.52	96.57	34503949	0.9981
M56	34660994	33757658	97.39	41.64	96.44	33694326	0.9981
M57	30390844	29593474	97.38	41.75	96.5	29546283	0.9984
M58	35540010	34577068	97.29	41.75	96.5	34523370	0.9984
M59	36428720	35458254	97.34	41.74	96.5	35392766	0.9982
M60	40680110	39661510	97.5	41.71	96.54	39589929	0.9982
M61	34405612	33473592	97.29	41.61	96.39	33401140	0.9978
M62	41602986	40482748	97.31	41.66	96.43	40416043	0.9984
M63	45167470	44062680	97.55	41.55	96.65	43976875	0.9981
M64	45786296	44638014	97.49	41.72	96.56	44558102	0.9982
M65	37483000	36714684	97.95	41.69	96.71	36657878	0.9985
M66	39957768	38961552	97.51	41.9	96.6	38901798	0.9985
M67	51987518	50793234	97.7	42.06	96.72	50706462	0.9983
M68	42339062	41201620	97.31	41.68	96.48	41136461	0.9984
M69	40560752	39509858	97.41	41.64	96.52	39447670	0.9984
M70	39675280	38655096	97.43	41.63	96.58	38588237	0.9983
M71	43001278	41989038	97.65	41.67	96.75	41920877	0.9984
M72	48036324	46767738	97.36	41.89	96.63	46690034	0.9983
M73	45266652	44146312	97.53	41.57	96.6	44067948	0.9982
M74	40788282	39790904	97.55	41.53	96.6	39728378	0.9984
M75	49821782	48600756	97.55	41.77	96.62	48516318	0.9983
M76	40416046	39364846	97.4	41.81	96.45	39297929	0.9983
M77	52542150	51272356	97.58	41.53	96.69	51170669	0.998
M78	37579548	36633694	97.48	41.57	96.6	36570179	0.9983
M79	41852278	40828652	97.55	41.63	96.68	40761148	0.9983
M80	39439102	38318706	97.16	41.82	96.35	38256461	0.9984
M81	50665438	49494730	97.69	41.58	96.9	49422911	0.9985
M82	42898678	41845452	97.54	41.65	96.66	41783819	0.9985
M83	44556808	43449624	97.52	41.67	96.62	43378314	0.9984
M84	49362370	48215668	97.68	41.79	96.7	48152408	0.9987
M85	34167206	33394388	97.74	41.76	96.6	33337986	0.9983
M86	51550506	50194664	97.37	41.6	96.47	50114299	0.9984
M87	49000404	47726734	97.4	41.74	96.6	47643343	0.9983
M88	38487826	37578190	97.64	41.39	96.85	37513222	0.9983
M89	49051268	47758906	97.37	41.72	96.49	47677244	0.9983
M90	49303310	48027710	97.41	41.6	96.48	47951341	0.9984
M91	52359832	51215562	97.81	41.6	96.96	51128157	0.9983
M92	43959336	42884646	97.56	41.63	96.65	42796140	0.9979
M93	39818116	38743842	97.3	41.78	96.47	38678419	0.9983
M94	47053644	45911012	97.57	41.65	96.69	45813412	0.9979
M95	46063842	44881228	97.43	41.75	96.65	44772069	0.9976
M96	46083252	45080264	97.82	40.72	96.59	45015051	0.9986
M97	50582724	49264326	97.39	40.81	96.31	49197861	0.9987
M98	41471024	40653936	98.03	40.75	97.01	40585529	0.9983
M99	53921890	52583440	97.52	40.9	96.42	52487631	0.9982
M100	52196474	50834946	97.39	40.89	96.36	50743470	0.9982
M101	48916196	47695110	97.5	40.84	96.5	47612413	0.9983
M102	35294842	34413052	97.5	40.77	96.49	34355491	0.9983
M103	39205550	38162024	97.34	41	96.29	38084658	0.998
M104	49253984	47776976	97	41.01	96.16	47702206	0.9984
M105	46175326	45062912	97.59	40.9	96.5	45002062	0.9986
M106	49496652	48308468	97.6	40.86	96.56	48241840	0.9986
M107	40776464	39760972	97.51	40.93	96.49	39697239	0.9984
M108	50713568	49315538	97.24	40.99	96.18	49239921	0.9985
M109	46482698	45262364	97.37	40.93	96.25	45198290	0.9986
M110	40004484	39089806	97.71	41	96.68	39012353	0.998
M111	56837302	55508776	97.66	40.86	96.59	55417333	0.9984
M112	37554540	36600390	97.46	40.9	96.48	36527955	0.998
M113	37858682	36827756	97.28	40.94	96.23	36771546	0.9985
M114	41901528	40763220	97.28	41.05	96.24	40688269	0.9982
M115	43604610	42473544	97.41	40.93	96.43	42410044	0.9985
M116	44697798	43463842	97.24	41.14	96.2	43395867	0.9984
M117	35823774	34951826	97.57	40.93	96.58	34910227	0.9988
M118	42168148	41058230	97.37	40.92	96.36	41000174	0.9986
M119	32974414	32097824	97.34	41.24	96.25	32056769	0.9987
M120	55979796	54514152	97.38	41.1	96.3	54429995	0.9985
M121	48966810	47701420	97.42	40.85	96.43	47616182	0.9982
M122	38145876	37133206	97.35	40.92	96.37	37080176	0.9986
M123	39047300	38058460	97.47	40.93	96.5	38006989	0.9986
M124	35500418	34609562	97.49	40.91	96.48	34551611	0.9983
M125	38965206	37926478	97.33	41.8	96.45	37844619	0.9978
M126	48141712	47065942	97.77	41.72	96.87	46967488	0.9979
M127	40575908	39681208	97.79	41.74	96.84	39428498	0.9936
M128	38673586	37703414	97.49	41.66	96.58	37633318	0.9981
M129	43068934	41990026	97.49	42.05	96.59	41939141	0.9988
M130	44774892	43732924	97.67	42.13	96.75	43677253	0.9987
M131	41802960	40831240	97.68	41.64	96.73	40768067	0.9985
M132	46163688	45154416	97.81	41.51	96.74	45083466	0.9984
M133	47599598	46415690	97.51	41.59	96.59	46339901	0.9984
M134	48462912	47290806	97.58	41.71	96.6	47215744	0.9984
M135	42466938	41424196	97.54	42.12	96.63	41372945	0.9988
M136	47151498	46008270	97.58	41.78	96.62	45947294	0.9987
M137	33981418	33178260	97.64	41.57	96.69	33123433	0.9983
M138	43199680	42177382	97.63	41.59	96.63	42116342	0.9986
M139	43958150	42906606	97.61	42.38	96.67	42855169	0.9988
M140	41211748	40243382	97.65	42.41	96.74	40194798	0.9988
M141	44653008	43578618	97.59	41.62	96.67	43520179	0.9987
M142	43791952	42786814	97.7	41.66	96.78	42724253	0.9985
M143	45899158	44872812	97.76	41.62	96.76	44799958	0.9984
M144	62079718	60792240	97.93	41.84	94.8	60695502	0.9984
M145	41656280	40665498	97.62	41.8	96.77	40595912	0.9983
M146	47368466	46273608	97.69	41.6	96.8	46188148	0.9982
M147	61209412	59762768	97.64	41.71	96.66	59673119	0.9985
M148	47098828	45953984	97.57	41.87	96.65	45872335	0.9982
M149	39342720	38391082	97.58	41.7	96.63	38327502	0.9983
M150	43224008	42082226	97.36	41.76	96.57	41995164	0.9979
M151	42365778	41334326	97.57	41.64	96.67	41250106	0.998
M152	47741408	46394884	97.18	41.6	96.41	46314069	0.9983
M153	42457330	41417434	97.55	41.68	96.65	41337483	0.9981
M154	43560428	42484802	97.53	41.72	96.67	42424555	0.9986
M155	40117878	39044324	97.32	42.04	96.52	38980001	0.9984
M156	47876230	46756788	97.66	41.71	96.71	46679608	0.9983
M157	47001044	45925488	97.71	41.64	96.72	45864002	0.9987
M158	48885942	47632334	97.44	42.03	96.73	47553479	0.9983
M159	49780614	48631830	97.69	41.71	96.82	48557469	0.9985
M160	46057946	44893704	97.47	42.01	96.57	44832355	0.9986
M161	35921604	34972800	97.36	41.51	96.34	34920141	0.9985
M162	41993284	40901744	97.4	41.72	96.53	40808426	0.9977
M163	36897130	35975476	97.5	41.78	96.65	35925948	0.9986
M164	47302358	46097800	97.45	41.54	96.67	44607934	0.9677
M165	45135462	44069746	97.64	42	96.71	44010429	0.9987
M166	41442868	40304916	97.25	41.57	96.46	40243031	0.9985
M167	39441154	38438866	97.46	41.82	96.51	38380551	0.9985
M168	38091518	37091572	97.37	41.53	96.23	37035458	0.9985
M169	45470492	44118826	97.03	41.7	95.99	44052769	0.9985
M170	42753246	41795610	97.76	41.75	96.65	41737677	0.9986
M171	48722482	47676056	97.85	41.7	96.62	47613862	0.9987
M172	43591860	42350486	97.15	41.89	96.06	41821897	0.9875
M173	33869586	32943708	97.27	41.43	96.07	32881902	0.9981
M174	40332196	39356552	97.58	41.56	96.48	39297387	0.9985
M175	31272128	30483604	97.48	41.45	96.23	30441533	0.9986
M176	45733898	44671246	97.68	41.51	96.47	44607976	0.9986
M177	37565090	36701958	97.7	41.57	96.45	36642907	0.9984
M178	45267136	44037774	97.28	41.75	96.18	43970558	0.9985
M179	38655780	37646606	97.39	41.48	96.17	37594310	0.9986
M180	39362648	38319472	97.35	41.77	96.29	38257234	0.9984
M181	39885480	38994808	97.77	41.34	96.47	38945187	0.9987
M182	44050238	43032906	97.69	41.48	96.46	42974756	0.9986
M183	46153520	44975480	97.45	41.39	96.25	44915516	0.9987
M184	33600220	32808438	97.64	41.34	96.41	32766391	0.9987
M185	41945048	40737774	97.12	41.43	96.02	40675513	0.9985
M186	31635326	30835748	97.47	41.43	96.27	30790223	0.9985
M187	32536840	31731064	97.52	41.35	96.26	31679878	0.9984
M188	40460938	39359520	97.28	42.24	96.21	39300611	0.9985
M189	35896160	35061498	97.67	41.44	96.45	35014323	0.9987
M190	38285678	37345440	97.54	41.34	96.29	37289029	0.9985
M191	35959080	34916830	97.1	41.64	96	34859407	0.9984
M192	36332918	35361012	97.32	41.54	96.2	35297372	0.9982
M193	36763508	35784262	97.34	41.61	96.23	35727264	0.9984
M194	43084926	42052704	97.6	41.42	96.42	41980914	0.9983
M195	43766448	42754780	97.69	41.55	96.51	42693492	0.9986
M196	36884808	35860760	97.22	41.6	96.32	35793329	0.9981
M197	36196674	35236412	97.35	41.56	96.24	35179278	0.9984
M198	33148560	32352402	97.6	41.35	96.38	32304494	0.9985
M199	34342170	33435014	97.36	41.54	96.18	33380564	0.9984
M200	36529926	35541354	97.29	41.72	96.21	35483298	0.9984
