# Supplementary material for: Genome-Wide Association Study Reveals Growth-Related SNPs and Candidate Genes in Largemouth Bass (Micropterus salmoides) Adapted to Hypertonic Environments
Source: Int J Mol Sci. 2025 Feb 20;26(5):1834. doi: 10.3390/ijms26051834 (PMC11899790; doi:10.3390/ijms26051834)
Supplement: Supplementary file 1 [file ijms-26-01834-s001.zip › Table S6.xlsx]

## Sheet: Sheet1
Table S6 Details of the candidate genes annotated in the GWAS
Chromosome	Trait	Start(bp)	End(bp)	Gene symbol	Gene description
16	BH/BT	1406813	1449618	Nkcc1	Na/K/2Cl cotransporter
16	BH/BT	1548424	1588588	Mapkap1	target of rapamycin complex 2 subunit MAPKAP1
16	BH/BT	1303304	1348634	Fatp6	long-chain fatty acid transport protein 6
16	BT	3055820	3077302	Wdr91	WD repeat domain 91
16	BT	3105292	3140789	Mbd2	methyl-CpG-binding domain protein 2
16	BT	3145064	3147689	LOC114570685	C-type lysozyme
16	BT	3984009	3989520	Psmb7	Proteasome subunit beta type-7 precursor
16	BT	4216726	4224086	Ccng2	cyclin-G2
16	BT	3897304	3905090	Hmgcs1	hydroxymethylglutaryl-CoA synthase, cytoplasmic
16	BT	3812998	3883410	Tln1	talin-1
16	BT	4026602	4045407	LOC104929699	spindlin-1
16	BT	3952641	3968766	Dcp2	decapping mRNA 2
16	BT	4012208	4017487	Dnajc25	dnaJ homolog subfamily C member 25
16	BT	4101886	4174853	Shroom3	protein Shroom3
16	BT	4198551	4213477	Ccni	cyclin-I
16	BT	4224363	4240462	Taf1c	TATA box-binding protein-associated factor RNA polymerase I subunit
16	BT	3915817	3951937	Ythdc2	probable ATP-dependent RNA helicase YTHDC2
16	BT	4062992	4077211	Mfsd14ba	hippocampus abundant transcript 1 protein
16	BW	2038387	2046649	Smarcb1	SWI/SNF-related matrix-associated actin-dependent regulator of chromatin subfamily B member 1
16	BW	1880542	1894079	Fbxw2	F-box/WD repeat-containing protein 2
16	BW	2025756	2037726	Derl2	derlin-2
16	BW	2059152	2093199	LOC104928042	stromelysin-3
16	BW	1908750	1988194	Ralgps1	ras-specific guanine nucleotide-releasing factor RalGPS1
